# Supplementary material for: Large Language Model-Assisted Point-in-Time Interpretation of Advanced Hemodynamics in Liver Transplant Recipients: A Pilot Evaluation of Content Quality and Safety
Source: J Clin Med. 2026 Jan 15;15(2):716. doi: 10.3390/jcm15020716 (PMC12841667; doi:10.3390/jcm15020716)
Supplement: Supplementary file 1 [file jcm-15-00716-s001.zip]

Archive with 1 entries (1 files):
- jcm-4071305-supplementary.pdf
